# Supplementary material for: Phase separation of SHP2E76K promotes malignant transformation of mesenchymal stem cells by activating mitochondrial complexes
Source: JCI Insight. 2024 Mar 7;9(8):e170340. doi: 10.1172/jci.insight.170340 (PMC11141883; doi:10.1172/jci.insight.170340)
Supplement: Supporting data values [file jciinsight-9-170340-s010.xlsx]

## Sheet: Figure 1
Figure 1B	WT	SHP2E76K		Figure 1D	WT	SHP2E76K		Figure 1F	WT	SHP2E76K
	19.2	60.2			0	3			0	100
	13.6	51.3			0	2			None of the five nude mice developed sarcomas	All five nude mice developed sarcomas
	15.6	49.5			0	2
	10.6	43.5			0	2
	9.8	36.4			0	1
Figure 1I	WT	SHP2E76K		Figure 1M	SHP2E76K	WT
	0	100			100	0
	None of the five C57BL/6 mice developed sarcomas	All five C57BL/6 mice developed sarcomas			All five nude mice developed sarcomas	None of the five nude mice developed sarcomas

## Sheet: Figure 2
Figure 2B	WT	SHP2E76K		Figure 2D	1°tumor	2°tumor	3°tumor		Figure 2F	WT	SHP2E76K		Figure 2H	WT	SHP2E76K
	0	3			0.95	1.26	2.16			0.16	0.56			0.01	0.14
	0	2			0.59	1.62	2.03			0	0.26			0.01	0.15
	0	2			0.62	1.16	1.1			0.01	0.51			0.01	0.13
	0	1			0.3	1.78	2.3			0.06	0.62			0.02	0.11
	0	1								0.12	0.79			0.02	0.1
Figure 2J	WT	SHP2E76K		Figure 2L	WT	SHP2E76K		Figure 2O	CD184-	CD184+
	0.1	0.32			0	0.85			0.36	0.78
	0.09	0.36			0	0.72			0.52	1.11
	0.08	0.39			0	0.36			0.33	1.49
	0.065	0.41			0	0.24			0.38
	0.06	0.42			0	0.56

## Sheet: Figure 3
Figure 3C	WT	SHP2E76K		Figure 3D	Time (minutes)	WT					SHP2E76K						Figure 3E		WT					SHP2E76K
	0.12	0.18			1.38242	47.5143	58.0089	47.3425	50.8121	43.7707	55.2629	67.283	74.0755	58.0729	51.3095			1.38242	3	2.7972	2.39025	2.25092	3.03727	3.53252	3.46956	2.09822	3.35	1.99978
	0.12	0.179			9.91645	46.4247	56.6157	46.5322	49.3739	44.4359	53.2295	66.257	72.9537	57.82	51.3853			9.91645	3.5	3.52092	2.72046	3.01552	3.36736	3.91601	3.4151	2.92238	3.368	2.66023
	0.121	0.16			18.4485	45.4497	56.5578	45.8569	50.9209	44.8027	52.702	65.3173	72.7473	57.5327	51.5588			18.4485	3.8	3.86437	3.14306	3.66921	3.78226	4.6882	3.8037	3.38869	4.08762	3.26111
	0.119	0.158			27.1054	15.7536	22.4818	17.3566	17.6314	15.7898	18.3535	19.5377	23.7403	18.6703	17.1038			27.1054	11.02	10.1726	9.53519	9.65402	9.5386	11.2781	11.8983	11.6851	10.8492	10.2092
	0.118	0.162			35.6375	15.5731	22.3024	17.3959	18.4733	16.3535	17.7635	19.2836	24.0609	19.1624	16.5936			35.6375	12.95	12.5035	11.8878	11.257	11.6191	13.3851	14.12	13.4345	12.9559	12.175
	0.12	0.178			44.1595	15.6225	22.6083	16.7389	19.0512	16.5516	17.6893	19.454	24.1315	18.6525	16.4836			44.1595	14.026	13.5505	12.7392	12.0224	12.5359	13.932	15.1439	14.0825	13.4769	12.7198
		0.179			52.8137	81.0684	96.962	72.7863	80.0626	74.5392	116.19	164.258	186.616	136.259	114.054			52.8137	16.023	18.1436	16.6313	16.5932	17.1884	24.4843	27.2277	25.8927	24.2961	22.4155
					61.3425	88.8006	108.613	82.6456	89.497	83.2146	118.17	163.178	186.648	136.264	116.492			61.3425	18.0256	20.2783	18.766	17.8985	18.9695	23.386	25.6775	25.314	23.8294	21.1344
					69.8744	92.1052	117.541	90.5637	96.5253	88.5258	124.369	168.101	191.269	140.877	121.808			69.8744	19.0256	21.6004	19.3423	19.4192	19.7485	24.6041	26.8856	27.9724	26.679	24.3685
					78.5295	9.77282	16.3525	11.8818	12.8826	10.9624	13.5485	13.5016	16.795	13.767	12.7784			78.5295	4.9258	4.84982	4.67157	4.82949	4.64471	5.47056	5.18733	6.21	5.70829	5.17214
					87.0637	10.2135	17.3266	12.504	13.5101	12.2008	12.5582	13.7253	18.5748	14.6647	13.579			87.0637	4.4859	4.78261	4.55366	4.70868	4.70497	4.30966	4.93989	5.33235	4.71072	4.2961
					95.8201	9.4832	16.4482	11.2026	13.5408	12.0425	11.86	12.4418	17.571	13.3788	12.2731			95.8201	4.3698	4.55716	4.33445	4.27545	4.43	3.75539	4.25765	4.56139	4.10957	3.773
Figure 3F	WT	SHP2E76K		Figure 3G	WT	SHP2E76K		Figure 3H	WT	SHP2E76K		Figure 3I	WT	SHP2E76K		Figure 3J	WT	SHP2E76K		Figure 3K	WT	SHP2E76K
	46.4629	53.7315			87.3247	119.576			12.6653	12.8651			17.6914	24.1581			18000	22000			4.8	6.72
	57.0608	66.2858			107.705	165.179			12.0755	13.7207			20.0074	26.5969			18000	21000			4.7	6.55
	46.5772	73.2588			81.9986	188.178			11.3874	13.0674			18.2465	26.393			19000	20100			4.8	6.15
	50.369	57.8085			88.695	137.8			10.9778	12.4273			17.9703	24.9348							4.9	6.06
	44.3364	51.4179			82.0932	117.451			11.2312	11.7013			18.6355	22.6395							4.85	5.75
																					4.65	5.48
Figure 3L	WT	SHP2E76K	WT	SHP2E76K	WT	SHP2E76K	WT	SHP2E76K	WT	SHP2E76K											4.7	5.55
	0.95216	0.95767	0.81083	0.89401	0.74557	0.85641	0.53246	0.66692	0.79058	0.87534												5.65
	0.95245	0.95903	0.82314	0.89565	0.75191	0.85971	0.5466	0.62683	0.80101	0.87918
	0.95238	0.95833	0.81966	0.89287	0.75143	0.85773	0.55764	0.61885	0.80323	0.87978
	0.94967		0.81768		0.74772		0.55817		0.79869
	Total glutamine		Total glutamate		Total malate		Total fumarate		Total citrate
Figure 3M	WT	SHP2E76K	WT	SHP2E76K	WT	SHP2E76K	WT	SHP2E76K	WT	SHP2E76K
	0.92087	0.93327	0.48577	0.61554	0.32907	0.45807	0.25467	0.4187	0.22402	0.25149
	0.92629	0.93709	0.46456	0.62136	0.34166	0.46066	0.27338	0.37252	0.23012	0.24471
	0.92219	0.93563	0.47513	0.6128	0.326	0.4729	0.30027	0.40358	0.2402	0.25571
	0.91846		0.46891		0.31416		0.28947		0.23623
	Glutamine (M5)		Glutamate (M5)		Malate (M4)		Fumarate (M4)		Citrate (M4)

## Sheet: Figure 4
Figure 4A	WT	SHP2E76K	WT	SHP2E76K	WT	SHP2E76K	WT	SHP2E76K		Figure 4C	WT	SHP2E76K
	6	108	5.25	23.7	0.95	3.05	86	150			12.5	50.5
	109	130	7.15	22.5	0.95	2.88	280	143			11	61.5
	72	172	8.9	15.5	0.01	1.7	270	138			10.5	61.5
		185	21.4	7.1				153			6	72
		256		8.25				156			7.5	72
		248		8.35							7.4	72
		244		1.2							7.5	82
	CII		CII		CIII		CIV					72
Figure 4E	WT	SHP2E76K		Figure 4G	WT	SHP2E76K
	1	1.44			1.14142	3.16743
	0.95	1.38			1.10096	3.57947
	1.05	1.65			1.23291	3.16883
					0.867771	2.21942
					0.842422	1.51637
					0.814524	1.69867

## Sheet: Figure 5
Figure 5B
Time(Minutes)	Vehicle					Metformin					Atovaquone
1.38242	50.885	49.2106	49.3049	52.84		41.1506	38.7283	49.9102	35.9832		32.3128	32.1323	40.3537	33.7304
9.91645	49.4118	47.3197	48.2636	51.7244		38.9756	38.4483	48.2777	35.5074		31.6269	31.6469	39.9869	33.8116
18.4485	48.0189	46.443	47.3423	50.6894		38.7207	37.8842	47.3739	34.9273		30.9908	31.1864	39.461	33.2934
27.1054	28.4127	26.4099	27.3927	29.1546		27.3782	26.5823	33.3147	25.0909		17.1971	16.7094	21.1001	17.0733
35.6375	29.0142	27.4399	28.3544	29.6941		28.1588	27.1483	33.1876	25.2239		18.721	18.4977	22.5381	19.2327
44.1595	29.2047	27.2899	28.4033	29.7282		27.6822	26.758	32.8264	25.1312		19.8966	19.622	24.0131	20.6976
52.8137	103.604	105.304	111.181	112.339		82.6129	82.4119	86.5149	69.8704		81.0441	78.004	79.161	79.1215
61.3425	104.628	106.807	113.623	114.516		73.527	83.425	78.4607	81.2062		82.6391	81.432	81.5391	82.3689
69.8744	104.656	105.486	116.296	112.962		72.9626	92.8357	67.7385	70.6988		83.8222	80.9326	81.0727	82.489
78.5295	21.1199	18.9219	19.1331	20.9163		22.1891	21.7892	24.2208	19.8347		13.1664	11.8415	14.6746	12.6367
87.0637	20.7543	18.677	19.0192	20.8228		21.2982	21.701	24.3704	20.0106		12.789	11.7423	14.6351	13.048
95.8201	20.1807	18.5287	18.9267	20.6501		22.0536	21.8356	23.8987	19.9043		12.0986	11.4319	14.3294	12.4257
Figure 5C	Vehicle	Metformin	Atovaquone		Figure 5D	Vehicle	Metformin	Atovaquone		Figure 5E	Vehicle	Metformin	Atovaquone
	49.4386	39.6156	31.6435			104.296	76.3675	82.5018			1.45	0.9	1.2
	47.6578	38.3536	31.6552			105.865	86.2242	80.1228			1.35	1.1	1
	48.3061	48.5206	39.9339			113.7	77.5714	80.5909			1.25	1.12	0.85
	51.7513	35.4726	33.6118			113.273	73.9251	81.3265			1.1	0.85	0.72
												0.9
Figure 5F	Vehicle	Metformin	Atovaquone		Figure 5G	Vehicle	Metformin	Atovaquone		Figure 5H	Vehicle	Metformin	Atovaquone
	0.88497	0.41	0.32			65	40	50			1.8	0.9	1.2
	0.922106	0.38	0.32			88	39	51			1.7	0.95	1.18
	0.93049	0.39	0.4			75	18	10			1.6	0.82	1.32
	0.98	0.38	0.33			82	29	25
	1.12	0.38	0.31
	1.09	0.37	0.31
Figure 5I	Vehicle	Metformin	Atovaquone		Figure 5J	Vehicle	Metformin	Atovaquone		Figure 5K	Vehicle	Metformin	Atovaquone		Figure 5L	Vehicle	Metformin	Atovaquone
	2	0	0			5	0	0			0.125	0.07	0.0025			1	0	0
	1	0	0			6	0	0			0.21	0.025	0.01			0.9	0	0
	3	0	0			3	0	0			0.23	0.063	0.02			1.3	0	0
	1	0	0			4	0	0			0.105	0.025	0.01			1.2	0	0
	2	0	0			5	0	0			0.16	0.036	0.0225

## Sheet: Figure 6
Figure 6C	SHP2E76K	SHP2E76K/R362E/K364E		Figure 6F	SHP2E76K	SHP2E76K/R362E/K364E		Figure 6H	SHP2E76K	SHP2E76K/R362E/K364E	SHP2E76K	SHP2E76K/R362E/K364E		Figure 6I	NC		NC
	0	4			5	0			128.06	91.0256	4.12598	2.2058			WT	SHP2E76K	WT	SHP2E76K
	0	4			4	0			146.023	92.0258	4.86985	2.20896			61	120	40	68
	0	2			6	0			121.999	100.02	3.9025	1.30258			62	120.6	39	69
	0	1			5	0			139.258	98	2.60589	1.6025			50	110	28	80
	1	5			6	1					4.70269					150
	0	4			7	0			CI		CII
Figure 6J	NC		R362E/K364E			Figure 6K	SHP2E76K	SHP2E76K/R362E/K364E		Figure 6L	SHP2E76K	SHP2E76K/R362E/K364E
	WT	SHP2E76K	WT	SHP2E76K			4	0			1	0
	2	5.6	1.57	2.05			3	0			3	0
	1.9	5.5	1.2	1.9			3	0			3	0
	1.7	3.2	0.95	1.55			4	0			2	0
	2.9	3.6	0.95	1.56			4	0			2	0
	2.7	3		1.68			3	0			2	0
Figure 6M	SHP2E76K	SHP2E76K/R362E/K364E		Figure 6N	SHP2E76K	SHP2E76K/R362E/K364E
	0.17	0.02			0.21	0
	0.52	0.01			0.1	0
	0.26	0			0.3	0
	0.31	0.02			0.5	0
	0.26	0.02

## Sheet: Figure 7
Figure 7C	Vehicle	SHP099	ET070		Figure 7E	Vehicle	SHP099	ET070		Figure 7F	Vehicle	SHP099	ET070
	6	1	0			139	101	90			4.5	2.45	1.52
	5	0	0			135	89	85			3.52	1.52	1.48
	4	0	0			122	92	82			3.51	1.51	0.82
						102	65	66			3.61	1.49	0.91
							70	60			2.55	1.49	0.59
Figure 7G	Vehicle	SHP099	ET070		Figure 7H	Vehicle	SHP099	ET070		Figure 7I	Vehicle	SHP099	ET070
	1.49	1.25	1.15			82	18	10.6			1.5	1.1	1.15
	1.35	1.12	1			81	16.2	9.5			1.32	1.15	1
	1.32	1.2	1.01			80	16.1	11.1			1.31	1.2	0.99
	1.95	1.13	1.2			61	15	15.1			1.29	1.16	0.85
						72	14	12
Figure 7J	Vehicle	SHP099	ET070
	1	0	0
	3	0	0
	5	0	0
	3	0	0
	2	1	0

## Sheet: Supplemental Figure 1
Figure S1B	WT	SHP2E76K		Figure S1C	WT	SHP2E76K
	100	21			0.8	4.5
	101	26			1	4.9
	96	16			1.2	3.75
	79	16
	83	13

## Sheet: Supplemental Figure 2
Figure S2B	NC	WT	SHP2E76K		NC	WT	SHP2E76K		NC	WT	SHP2E76K		NC	WT	SHP2E76K		NC	WT	SHP2E76K		NC	WT	SHP2E76K
	1.2	92	97		0	86.9	90.8		0	62	90		0	0	0		0	0	0		0	0	0
	1	96	92		0	75.9	79.6		0	69.08	85		0	0	0		0	0	0		0	0	0
	0.72	90	87		0	73.6	81.2		0	66.02	75		0	0	0		0	0	0		0	0	0
	CD140a				CD105				Sca1				CD11b				CD31				CD45

## Sheet: Supplemental Figure 3
Figure S3B	WT	SHP2E76K		Figure S3D	WT	SHP2E76K		Figure S3F	WT	SHP2E76K
	36	63			68.2	67			39.8	60.4
	61	60.1			60.5	67.2			41.8	51.2
	58	56.8			58.9	62.5			47.1	44.3
					68.5	63.8			46.2	40.5
					68.5	63.7			60.2	32.9

[truncated: 8 more sheets: Supplemental Figure 4, Supplemental Figure 5, Supplemental Figure 6, Supplemental Figure 8, Supplemental Figure 10, Supplemental Figure 11, Supplemental Figure 12, Supplemental Figure 15]
